# Supplementary material for: Echocardiographic Guidance for Percutaneous Left Atrial Appendage Occlusion: A Systematic Review of Outcomes in High-Risk Populations Including Chronic Liver Disease and Prior Gastrointestinal Bleeding
Source: Diagnostics (Basel). 2026 Feb 26;16(5):678. doi: 10.3390/diagnostics16050678 (PMC12984305; doi:10.3390/diagnostics16050678)
Supplement: Supplementary file 1 [file diagnostics-16-00678-s001.zip]

Archive with 1 entries (1 files):
- diagnostics-4091911-supplementary.pdf
